# Supplementary material for: Effect of Phase Shift from Corals to Zoantharia on Reef Fish Assemblages
Source: PLoS One. 2015 Jan 28;10(1):e0116944. doi: 10.1371/journal.pone.0116944 (PMC4309678; doi:10.1371/journal.pone.0116944)
Supplement: S2 Table — (XLSX) [file pone.0116944.s002.xlsx]

## Sheet: Plan1
	Reef Condition
Trophic guilds	Normal	Normal	Normal	Normal	Phase Shift	Phase Shit	Phase Shit	Phase Shit
Carnivores	84	61	226	162	97	127	65	132
Roving herbivores	60	23	18	38	50	39	29	25
Territorial herbivores	18	43	6	35	16	68	31	14
Cleaners	14	10	6	2	1	6	8	8
Omnivores	2	12	4	23	1	7	11	2
Mobile invertivores,	98	110	17	101	503	206	280	302
Sessile invertivores	329	65	127	143	57	107	80	185
Planktivores	0	0	0	0	1	0	0	0
Piscivorous	0	0	0	0	5	0	0	2
